# Supplementary material for: Molecular Heterogeneity in Early-Onset Colorectal Cancer: Pathway-Specific Insights in High-Risk Populations
Source: Cancers (Basel). 2025 Apr 15;17(8):1325. doi: 10.3390/cancers17081325 (PMC12026214; doi:10.3390/cancers17081325)
Supplement: Supplementary file 1 [file cancers-17-01325-s001.zip]

Archive with 1 entries (1 files):
- cancers-3552443-supplementary.pdf
